# Supplementary material for: 4-{[(1S,2R)-2-Hy­droxy­indan-1-yl]amino}­pent-3-en-2-one
Source: Acta Crystallogr Sect E Struct Rep Online. 2012 Jul 14;68(Pt 8):o2455. doi: 10.1107/S1600536812031169 (PMC3414912; doi:10.1107/S1600536812031169)
Supplement: Supplementary file 3 [file e-68-o2455-Isup3.hkl]

# 
# h,k,l, Fc-squared, Fo-squared, sigma(Fo-squared) and status flag 
# 
data_I
_shelx_title '  RZ2785  (Data from CIF and FCF files)' 
_shelx_refln_list_code          4 
_shelx_F_calc_maximum      103.40 
_exptl_crystal_F_000       496.00 
_reflns_d_resolution_high  0.7891 
 
loop_ 
 _symmetry_equiv_pos_as_xyz 
 'x, y, z' 
 '-x+1/2, -y, z+1/2' 
 '-x, y+1/2, -z+1/2' 
 'x+1/2, -y+1/2, -z' 
 
_cell_length_a     8.3472 
_cell_length_b    11.2211 
_cell_length_c    13.4104 
_cell_angle_alpha  90.000 
_cell_angle_beta   90.000 
_cell_angle_gamma  90.000 
 
_shelx_F_squared_multiplier     1.000 
 
loop_ 
 _refln_index_h 
 _refln_index_k 
 _refln_index_l 
 _refln_F_squared_calc 
 _refln_F_squared_meas 
 _refln_F_squared_sigma 
 _refln_observed_status 
   2   0   0      363.82      389.28      8.69 o 
   4   0   0      331.13      321.62      5.10 o 
   6   0   0        0.18        1.17      1.38 o 
   8   0   0        1.47        0.17      2.01 o 
   1   1   0     2264.17     2259.93     18.20 o 
   2   1   0     3815.83     3892.57     33.71 o 
   3   1   0       56.23       56.04      1.64 o 
   4   1   0      854.08      873.09      6.99 o 
   5   1   0      232.29      209.05      3.15 o 
   6   1   0       25.87       28.11      1.71 o 
   7   1   0       98.01      100.50      2.96 o 
   8   1   0       14.75       15.56      2.30 o 
   9   1   0        3.14       -0.25      4.14 o 
  10   1   0        0.16       -2.27      8.05 o 
   0   2   0     4536.82     4787.57     57.44 o 
   1   2   0      192.19      186.97      3.02 o 
   2   2   0      193.42      180.91      2.99 o 
   3   2   0       93.11       93.17      2.73 o 
   4   2   0      148.47      148.19      2.90 o 
   5   2   0        6.80        4.97      0.97 o 
   6   2   0       18.17       20.26      1.58 o 
   7   2   0      215.15      218.75      5.21 o 
   8   2   0        0.10        4.41      2.30 o 
   9   2   0        0.52        2.20      2.37 o 
  10   2   0        3.13       -6.21      6.71 o 
   1   3   0      724.09      682.59      8.04 o 
   2   3   0       67.98       61.42      1.57 o 
   3   3   0      865.06      884.55      8.10 o 
   4   3   0      417.22      389.71      4.41 o 
   5   3   0        0.22       -0.46      0.80 o 
   6   3   0      533.85      502.51      7.42 o 
   7   3   0       27.29       24.56      2.80 o 
   8   3   0        1.54        0.28      2.21 o 
   9   3   0       13.65       15.24      3.05 o 
  10   3   0        0.00        2.29      3.68 o 
   0   4   0      115.67      121.12      3.36 o 
   1   4   0       13.21       10.33      0.96 o 
   2   4   0      356.93      343.29      4.18 o 
   3   4   0      279.35      290.30      3.53 o 
   4   4   0       72.02       73.86      2.00 o 
   5   4   0        0.28       -0.16      0.96 o 
   6   4   0       11.48       14.10      1.74 o 
   7   4   0       62.05       59.99      3.90 o 
   8   4   0       29.57       32.13      3.44 o 
   9   4   0        0.00        1.98      2.58 o 
  10   4   0        0.26        1.84      3.84 o 
   1   5   0      165.92      176.08      2.67 o 
   2   5   0      787.66      748.75      6.91 o 
   3   5   0      186.17      193.60      3.22 o 
   4   5   0        4.69        6.07      1.04 o 
   5   5   0       90.45       98.06      3.04 o 
   6   5   0       27.36       21.47      2.96 o 
   7   5   0       18.94       17.73      2.88 o 
   8   5   0        1.54       -0.25      2.37 o 
   9   5   0        6.64        8.53      2.95 o 
   0   6   0     2016.68     2051.02     19.78 o 
   1   6   0      104.09      102.54      2.15 o 
   2   6   0       61.69       80.81      2.17 o 
   3   6   0        4.27        6.22      1.45 o 
   4   6   0        1.07        4.15      1.61 o 
   5   6   0       29.49       26.94      2.33 o 
   6   6   0       36.83       36.61      3.44 o 
   7   6   0        3.68        0.60      2.34 o 
   8   6   0        3.17        3.41      2.54 o 
   9   6   0        5.81        1.75      3.91 o 
   1   7   0      160.16      158.71      2.90 o 
   2   7   0        3.95        4.34      1.03 o 
   3   7   0        0.83        1.93      1.18 o 
   4   7   0       79.38       83.66      3.81 o 
   5   7   0       25.38       21.93      3.43 o 
   6   7   0       49.08       44.43      3.96 o 
   7   7   0        2.20       -0.18      2.42 o 
   8   7   0        0.17       -0.74      2.57 o 
   9   7   0        0.01       -3.61      3.61 o 
   0   8   0       55.86       52.13      3.54 o 
   1   8   0       55.27       55.16      2.44 o 
   2   8   0        2.92        0.35      1.27 o 
   3   8   0       35.94       34.62      2.16 o 
   4   8   0        0.25       -0.89      1.93 o 
   5   8   0        1.45        3.79      2.24 o 
   6   8   0        7.89        3.14      2.47 o 
   7   8   0       12.27       11.56      3.57 o 
   8   8   0        3.28        2.88      3.93 o 
   1   9   0        9.56       10.14      1.43 o 
   2   9   0        8.00        7.51      1.70 o 
   3   9   0        0.12       -1.86      2.29 o 
   4   9   0        0.24        1.59      2.17 o 
   5   9   0       13.83       15.68      3.03 o 
   6   9   0       74.79       69.75      4.83 o 
   7   9   0        0.97        3.78      3.65 o 
   8   9   0        4.15       -1.57      3.78 o 
   0  10   0        0.00       -0.01      2.25 o 
   1  10   0      100.92       77.53      3.26 o 
   2  10   0        4.21        4.39      1.72 o 
   3  10   0       26.87       33.35      3.82 o 
   4  10   0       44.96       48.78      5.14 o 
   5  10   0        1.09        2.04      2.66 o 
   6  10   0       11.22        6.29      5.94 o 
   7  10   0        6.15        5.34      4.43 o 
   1  11   0       22.77       25.10      2.42 o 
   2  11   0        2.25        5.92      2.13 o 
   3  11   0       29.27       25.64      3.47 o 
   4  11   0        8.42        8.03      2.90 o 
   5  11   0        3.75        3.42      3.81 o 
   6  11   0        3.53       -3.47      3.47 o 
   0  12   0       29.71       34.42      4.61 o 
   1  12   0        1.22        4.25      2.18 o 
   2  12   0        4.81        3.48      2.41 o 
   3  12   0        7.72        5.68      3.42 o 
   4  12   0        8.96        9.50      4.41 o 
   5  12   0        0.19       -3.02      3.80 o 
   1  13   0        6.94       10.88      3.58 o 
   2  13   0        3.64        7.17      3.45 o 
   3  13   0        2.52        0.13      3.97 o 
   4  13   0       11.19       14.38      7.33 o 
   0  14   0        6.05       -9.41      9.41 o 
   1  14   0        0.43        1.83      5.51 o 
   1   0   1      504.00      541.01      4.67 o 
   2   0   1     7410.64     7496.82     63.23 o 
   3   0   1        0.00        0.72      0.81 o 
   4   0   1      968.89      947.40      7.42 o 
   5   0   1       78.25       84.26      2.13 o 
   6   0   1        7.85        8.03      1.27 o 
   7   0   1       11.89       11.96      1.56 o 
   8   0   1        0.12       -0.90      1.69 o 
   9   0   1        0.58        5.79      4.85 o 
  10   0   1        1.19       -7.99      7.99 o 
   0   1   1       93.72       81.01      2.20 o 
   1   1   1     1308.58     1283.76      9.13 o 
   2   1   1     3661.40     3658.30     21.58 o 
   3   1   1     1338.02     1376.49      7.60 o 
   4   1   1      289.69      281.93      2.50 o 
   5   1   1       17.64       17.52      0.92 o 
   6   1   1      206.28      209.46      2.47 o 
   7   1   1      117.85      118.25      2.23 o 
   8   1   1       17.96       17.12      1.68 o 
   9   1   1        5.89        6.74      2.65 o 
  10   1   1        6.24        8.53      6.68 o 
   0   2   1     5819.80     5931.26     51.19 o 
   1   2   1      129.23      127.99      1.55 o 
   2   2   1      326.88      326.33      3.05 o 
   3   2   1      293.64      292.25      2.47 o 
   4   2   1      484.18      476.79      3.48 o 
   5   2   1       54.43       57.90      1.33 o 
   6   2   1      117.53      116.42      2.00 o 
   7   2   1       49.48       48.92      1.83 o 
   8   2   1        6.07        8.34      1.52 o 
   9   2   1        0.28        2.11      1.95 o 
  10   2   1        4.76        0.06      3.46 o 
   0   3   1       60.56       63.26      2.59 o 
   1   3   1       70.04       69.17      1.28 o 
   2   3   1      492.85      469.19      3.40 o 
   3   3   1      103.97      109.48      1.54 o 
   4   3   1      203.03      208.46      2.24 o 
   5   3   1      242.68      236.81      2.48 o 
   6   3   1        8.06        9.12      1.09 o 
   7   3   1       32.62       31.63      1.84 o 
   8   3   1       13.70       10.78      1.82 o 
   9   3   1        6.99        6.66      1.99 o 
  10   3   1        0.22        1.19      3.45 o 
   0   4   1     1628.78     1663.72     13.72 o 
   1   4   1       18.46       24.05      0.88 o 
   2   4   1      622.40      614.39      4.22 o 
   3   4   1      693.50      692.64      4.66 o 
   4   4   1       13.18       13.17      0.80 o 
   5   4   1      114.78      118.36      1.93 o 
   6   4   1       32.43       31.59      1.75 o 
   7   4   1       42.82       44.94      2.42 o 
   8   4   1       12.60       10.28      1.87 o 
   9   4   1        1.41        1.73      1.83 o 
  10   4   1        4.46        9.92      3.44 o 
   0   5   1     3209.25     3496.29     21.78 o 
   1   5   1      146.61      162.70      1.78 o 
   2   5   1      303.56      309.40      2.63 o 
   3   5   1      114.45      109.13      1.53 o 
   4   5   1       93.21       91.23      1.63 o 
   5   5   1      119.63      116.34      2.34 o 
   6   5   1       26.14       29.12      1.75 o 
   7   5   1        8.00        4.06      1.72 o 
   8   5   1       18.64       20.52      2.28 o 
   9   5   1       11.05       11.74      2.27 o 
   0   6   1      661.17      690.37      6.12 o 
   1   6   1      626.14      628.66      4.06 o 
   2   6   1      493.64      488.79      3.66 o 
   3   6   1      135.89      133.28      1.86 o 
   4   6   1      221.83      213.49      2.69 o 
   5   6   1       11.39       10.90      1.34 o 
   6   6   1        1.57        1.61      1.44 o 
   7   6   1       53.78       52.12      3.18 o 
   8   6   1        7.33        4.46      1.91 o 
   9   6   1        3.77        2.78      2.75 o 
   0   7   1       59.40       68.25      2.09 o 
   1   7   1       24.10       24.53      1.06 o 
   2   7   1       32.84       34.68      1.28 o 
   3   7   1       32.02       38.99      1.42 o 
   4   7   1       48.18       45.16      1.92 o 
   5   7   1        2.34        2.43      1.25 o 
   6   7   1       41.75       39.22      3.16 o 
   7   7   1        4.30        2.42      1.77 o 
   8   7   1        6.39        2.86      2.56 o 
   9   7   1        2.39       -0.24      2.77 o 
   0   8   1        0.97        1.88      1.06 o 
   1   8   1       33.08       32.15      1.34 o 
   2   8   1       17.77       18.30      1.16 o 
   3   8   1       84.04       86.02      2.15 o 
   4   8   1       50.07       52.78      2.32 o 
   5   8   1       37.27       37.00      2.67 o 
   6   8   1        7.56        6.82      1.92 o 
   7   8   1        9.79        7.75      2.01 o 
   8   8   1        6.92        1.71      3.47 o 
   0   9   1        1.00       -0.84      1.74 o 
   1   9   1       14.45       12.54      1.17 o 
   2   9   1      100.67      101.55      2.41 o 
   3   9   1      176.13      168.46      3.15 o 
   4   9   1      150.54      143.25      3.81 o 
   5   9   1       69.47       65.95      3.18 o 
   6   9   1       11.03       10.65      2.11 o 
   7   9   1        0.68       -0.90      2.56 o 
   8   9   1        5.80        4.42      3.14 o 
   0  10   1       45.38       46.02      2.38 o 
   1  10   1       62.16       56.34      1.90 o 
   2  10   1       56.28       52.79      2.23 o 
   3  10   1        4.76        3.80      1.48 o 
   4  10   1       61.32       61.62      3.12 o 
   5  10   1       11.31        7.13      1.98 o 
   6  10   1        4.97        6.61      2.72 o 
   7  10   1        6.94       13.74      3.47 o 
   0  11   1       46.09       41.98      2.70 o 
   1  11   1        6.14        8.91      1.46 o 
   2  11   1       15.54       11.77      1.65 o 
   3  11   1       47.58       47.08      2.78 o 
   4  11   1       27.67       30.69      2.80 o 
   5  11   1        0.49       -2.15      2.15 o 
   6  11   1        3.97        4.07      2.99 o 
   0  12   1        0.59        0.40      2.52 o 
   1  12   1        8.61        9.19      1.78 o 
   2  12   1        8.72       10.00      1.92 o 
   3  12   1        8.53        7.72      2.04 o 
   4  12   1        0.54        2.13      2.52 o 
   5  12   1        1.27       -2.50      2.67 o 
   0  13   1        2.69        8.34      4.14 o 
   1  13   1        1.59        5.78      2.33 o 
   2  13   1        7.88       12.88      2.62 o 
   3  13   1       19.12       25.37      4.17 o 
   4  13   1        0.75        3.71      3.09 o 
   0  14   1        4.83       -2.53      7.96 o 
   1  14   1        0.59        5.78      4.65 o 
   0   0   2      465.19      445.67      5.04 o 
   1   0   2     6984.30     7374.32     62.03 o 
   2   0   2     6307.30     6227.21     52.94 o 
   3   0   2      366.48      332.69      4.35 o 
   4   0   2      221.28      238.96      3.07 o 
   5   0   2      119.07       92.51      2.20 o 
   6   0   2        2.96        2.50      1.16 o 
   7   0   2      106.86      114.14      3.20 o 
   8   0   2        0.72       -1.36      1.88 o 
   9   0   2        2.93        5.52      2.84 o 
  10   0   2        9.93       11.54     12.10 o 
   0   1   2      957.64     1025.31      8.23 o 
   1   1   2     1896.16     2009.45     13.95 o 
   2   1   2     3296.63     3228.10     17.86 o 
   3   1   2     1668.80     1631.90      8.84 o 
   4   1   2      310.05      288.09      2.63 o 
   5   1   2       43.12       40.89      1.19 o 
   6   1   2      171.56      166.16      2.22 o 
   7   1   2       20.35       19.70      1.63 o 
   8   1   2       13.67       16.23      1.71 o 
   9   1   2        4.60       10.37      2.32 o 
  10   1   2        1.48       -4.13      4.13 o 
   0   2   2     2715.73     2796.57     24.52 o 
   1   2   2     2705.23     2770.79     19.13 o 
   2   2   2      191.96      190.46      2.16 o 
   3   2   2       53.16       52.18      1.01 o 
   4   2   2      512.54      502.80      4.01 o 
   5   2   2       85.60       88.81      1.60 o 
   6   2   2       41.91       38.26      1.51 o 
   7   2   2       15.95       17.36      1.44 o 
   8   2   2       45.64       49.77      2.27 o 
   9   2   2        0.43       -0.59      2.14 o 
  10   2   2        0.52       -0.22      3.73 o 
   0   3   2      806.48      798.18      9.95 o 
   1   3   2      444.12      458.52      3.33 o 
   2   3   2        5.22        5.76      0.53 o 
   3   3   2       70.24       71.72      1.34 o 
   4   3   2      539.77      554.58      4.04 o 
   5   3   2       27.23       28.23      1.22 o 
   6   3   2       50.56       52.37      1.84 o 
   7   3   2      123.89      120.45      2.95 o 
   8   3   2       15.55       17.62      1.84 o 
   9   3   2        0.23        2.26      1.91 o 
  10   3   2        1.29       -0.83      3.85 o 
   0   4   2       31.25       33.34      1.44 o 
   1   4   2      343.02      327.34      2.57 o 
   2   4   2      107.12      107.25      1.54 o 
   3   4   2      574.38      556.75      4.10 o 
   4   4   2       72.86       76.43      1.79 o 
   5   4   2        1.55        2.60      0.86 o 
   6   4   2        3.05        2.46      1.06 o 
   7   4   2        4.89        2.39      1.30 o 
   8   4   2       29.83       31.81      2.39 o 
   9   4   2       11.40        9.43      2.08 o 
  10   4   2        4.31       11.16      3.45 o 
   0   5   2     1322.95     1294.26      9.34 o 
   1   5   2      185.86      191.75      2.14 o 
   2   5   2      212.39      215.86      2.55 o 
   3   5   2       56.38       56.48      1.50 o 
   4   5   2      124.03      126.40      2.05 o 
   5   5   2       53.29       53.04      1.79 o 
   6   5   2        4.97        6.65      1.35 o 
   7   5   2      131.92      122.07      3.09 o 
   8   5   2       18.62       24.37      2.40 o 
   9   5   2        3.60        0.55      2.16 o 
   0   6   2       17.81       19.31      1.23 o 
   1   6   2      397.23      375.80      3.12 o 
   2   6   2      378.91      365.95      3.01 o 
   3   6   2       70.16       75.78      1.68 o 
   4   6   2       91.64       89.76      2.12 o 
   5   6   2       22.42       21.18      1.62 o 
   6   6   2       48.09       53.50      2.32 o 
   7   6   2       27.87       29.26      2.52 o 
   8   6   2        8.38        6.25      2.01 o 
   9   6   2        5.89       -1.14      3.14 o 
   0   7   2      636.00      689.48      6.75 o 
   1   7   2        5.59        6.32      0.77 o 
   2   7   2      106.89      111.65      1.90 o 
   3   7   2       44.94       45.11      1.63 o 
   4   7   2      159.04      157.73      2.87 o 
   5   7   2       10.29       11.33      1.68 o 
   6   7   2       33.27       35.04      2.37 o 
   7   7   2        2.47        0.90      1.74 o 
   8   7   2        3.32        0.96      2.78 o 
   9   7   2        1.84        4.24      2.90 o 
   0   8   2        0.39       -1.04      1.04 o 
   1   8   2       67.94       72.70      1.70 o 
   2   8   2        9.21        8.07      1.05 o 
   3   8   2       94.13       98.26      2.57 o 
   4   8   2      185.65      182.67      3.37 o 
   5   8   2       64.64       66.48      2.77 o 
   6   8   2       18.71       19.17      2.28 o 
   7   8   2       20.21       17.54      2.39 o 
   8   8   2        1.41        2.04      2.77 o 
   0   9   2       55.66       50.52      2.53 o 
   1   9   2       75.16       76.62      2.16 o 
   2   9   2       42.53       43.66      1.80 o 
   3   9   2        8.72        9.43      1.47 o 
   4   9   2       36.96       38.73      2.16 o 
   5   9   2       27.17       32.37      2.58 o 
   6   9   2        8.35        6.21      2.04 o 
   7   9   2        1.52       -2.65      2.74 o 
   8   9   2        3.67       -0.78      2.92 o 
   0  10   2       23.57       17.99      2.07 o 
   1  10   2        6.18        5.80      1.23 o 
   2  10   2       57.00       60.32      2.38 o 
   3  10   2       12.97       14.98      1.66 o 
   4  10   2        0.89        3.45      1.60 o 
   5  10   2        1.97       -1.07      1.78 o 
   6  10   2        1.81        4.15      2.81 o 
   7  10   2        4.70        1.31      2.84 o 
   0  11   2       20.21       22.17      2.35 o 
   1  11   2        0.55        0.53      1.25 o 
   2  11   2       29.24       30.97      2.17 o 
   3  11   2       19.22       17.12      1.93 o 
   4  11   2        5.32        4.53      1.93 o 
   5  11   2        7.81       10.11      2.72 o 
   6  11   2        1.16       -3.44      3.45 o 
   0  12   2       22.16       27.82      3.17 o 
   1  12   2       20.74       17.02      2.18 o 
   2  12   2        5.42        5.94      1.68 o 
   3  12   2       25.14       26.77      2.56 o 
   4  12   2        3.13        1.77      2.77 o 
   5  12   2        1.75       -0.92      2.85 o 
   0  13   2        1.97       -0.88      4.03 o 
   1  13   2        3.11        3.49      2.15 o 
   2  13   2        5.24       11.59      2.60 o 
   3  13   2        2.13        4.92      2.72 o 
   4  13   2        4.54        5.20      3.28 o 
   0  14   2        1.41       -5.01      5.01 o 
   1  14   2        0.26        4.09      4.08 o 
   1   0   3     3608.07     3859.05     36.48 o 
   2   0   3      600.38      569.69      5.34 o 
   3   0   3      387.01      392.44      5.23 o 
   4   0   3      402.95      365.50      4.33 o 
   5   0   3        1.83        2.17      0.94 o 
   6   0   3       63.62       64.68      2.23 o 
   7   0   3      247.96      243.93      5.74 o 
   8   0   3        0.02       -2.49      2.49 o 
   9   0   3        3.48        6.86      2.74 o 
  10   0   3        0.35        7.14      5.54 o 
   0   1   3    10690.64    11083.71     92.53 o 
   1   1   3      179.41      185.12      2.21 o 
   2   1   3        4.59        3.60      0.75 o 
   3   1   3      405.21      412.36      3.19 o 
   4   1   3     1381.40     1351.35      7.56 o 
   5   1   3      345.03      321.93      2.81 o 
   6   1   3      175.26      174.42      2.57 o 
   7   1   3        3.29        1.90      1.17 o 
   8   1   3       47.10       51.49      2.72 o 
   9   1   3        0.35       -0.31      1.96 o 
  10   1   3        2.41        4.38      3.24 o 
   0   2   3     6024.40     6205.97     52.77 o 
   1   2   3     1591.80     1649.24     11.47 o 
   2   2   3     2197.15     2315.28     12.61 o 
   3   2   3      657.80      708.45      4.26 o 
   4   2   3      493.65      486.99      3.68 o 
   5   2   3      139.07      123.52      2.01 o 
   6   2   3       15.42       19.45      1.36 o 
   7   2   3       12.12       15.59      1.56 o 
   8   2   3        5.96        6.46      2.02 o 
   9   2   3       33.85       41.91      3.80 o 
  10   2   3        3.86        1.23      3.59 o 
   0   3   3      113.20      120.50      2.11 o 
   1   3   3      267.42      251.30      2.48 o 
   2   3   3     1570.89     1620.79      9.21 o 
   3   3   3      174.21      177.22      2.29 o 
   4   3   3      268.84      273.19      2.77 o 
   5   3   3       27.06       29.63      1.35 o 
   6   3   3       14.36        9.87      1.23 o 
   7   3   3       98.57      103.28      2.67 o 
   8   3   3       16.15       18.03      1.86 o 
   9   3   3        1.09        3.88      2.12 o 
  10   3   3        0.44        0.16      4.49 o 
   0   4   3      226.40      223.81      3.35 o 
   1   4   3      504.90      504.19      3.54 o 
   2   4   3      960.31      972.75      5.71 o 
   3   4   3      276.16      264.29      2.93 o 
   4   4   3       21.04       21.19      1.05 o 
   5   4   3       38.05       31.99      1.52 o 
   6   4   3      113.82      117.87      2.57 o 
   7   4   3       24.67       24.29      1.81 o 
   8   4   3        2.54        2.76      1.47 o 
   9   4   3        0.96        6.72      2.26 o 
   0   5   3        1.63       -0.04      0.70 o 
   1   5   3      123.89      122.99      1.71 o 
   2   5   3      211.25      217.92      2.40 o 
   3   5   3      237.37      230.74      2.56 o 
   4   5   3       35.74       31.25      1.45 o 
   5   5   3       38.50       37.14      1.65 o 
   6   5   3        3.64        5.79      1.31 o 
   7   5   3       18.09       22.32      1.87 o 
   8   5   3       19.60       18.15      2.27 o 
   9   5   3        0.73        0.68      2.22 o 
   0   6   3        2.25        6.17      0.99 o 
   1   6   3      100.46       94.54      1.57 o 
   2   6   3       35.75       34.48      1.13 o 
   3   6   3       73.91       73.66      1.84 o 
   4   6   3       45.49       52.71      1.82 o 
   5   6   3       15.59       13.11      1.40 o 
   6   6   3       74.20       75.81      2.57 o 
   7   6   3        1.83        2.18      1.38 o 
   8   6   3        7.79        5.84      1.94 o 
   9   6   3        7.95       11.18      3.13 o 
   0   7   3        7.63        9.22      1.18 o 
   1   7   3      107.85      111.85      1.82 o 
   2   7   3       71.77       73.14      1.79 o 
   3   7   3      134.04      126.43      2.79 o 
   4   7   3      291.16      266.73      3.84 o 
   5   7   3       28.45       33.24      1.93 o 
   6   7   3       14.18       15.24      1.72 o 
   7   7   3        6.95        8.00      1.97 o 
   8   7   3       17.90       17.31      3.98 o 
   9   7   3        1.23       -0.90      2.86 o 
   0   8   3       68.07       69.54      2.39 o 
   1   8   3        2.22        2.24      0.87 o 
   2   8   3      111.06      108.29      2.50 o 
   3   8   3      123.28      120.65      2.62 o 
   4   8   3      132.17      125.76      3.01 o 
   5   8   3        5.58        5.63      1.41 o 
   6   8   3       10.77        8.44      1.83 o 
   7   8   3        6.05        3.16      1.90 o 
   8   8   3        0.50       -1.04      2.69 o 
   0   9   3       38.99       42.64      2.32 o 
   1   9   3       43.90       45.20      1.79 o 
   2   9   3       14.90       16.90      1.47 o 
   3   9   3      191.58      200.33      3.91 o 
   4   9   3       12.32       12.57      1.66 o 
   5   9   3       19.74       22.97      2.27 o 
   6   9   3        3.97       -0.64      1.72 o 
   7   9   3        7.83        9.26      3.06 o 
   0  10   3        9.96        8.49      1.84 o 
   1  10   3       20.73       23.84      1.76 o 
   2  10   3       94.25       96.42      2.94 o 
   3  10   3       53.72       51.23      2.35 o 
   4  10   3       14.03       12.11      1.67 o 
   5  10   3        0.66       -1.41      1.64 o 
   6  10   3        3.02        1.38      3.34 o 
   7  10   3        0.52       -0.71      2.73 o 
   0  11   3        2.94        2.65      2.45 o 
   1  11   3       12.23       16.38      2.00 o 
   2  11   3        3.51        5.87      1.56 o 
   3  11   3        0.38        2.34      1.47 o 
   4  11   3       51.96       50.12      2.82 o 
   5  11   3        1.03       -1.92      2.62 o 
   6  11   3        3.19        3.67      2.94 o 
   0  12   3        0.26        0.42      2.38 o 
   1  12   3        0.54        4.46      2.43 o 
   2  12   3        1.86        3.14      1.65 o 
   3  12   3        5.49        6.25      2.01 o 
   4  12   3       15.16       14.15      3.01 o 
   5  12   3        2.49        3.78      3.04 o 
   0  13   3        0.19        4.84      3.59 o 
   1  13   3        1.25        5.28      2.49 o 
   2  13   3        2.46        4.67      2.72 o 
   3  13   3        3.26       12.16      2.99 o 
   0   0   4     3130.45     3348.11     41.53 o 
   1   0   4      600.34      574.52      5.98 o 
   2   0   4       13.06       10.23      0.92 o 
   3   0   4      577.51      584.72      6.03 o 
   4   0   4       96.25      108.56      2.23 o 
   5   0   4       39.05       40.25      1.69 o 
   6   0   4      250.23      237.43      4.46 o 
   7   0   4       51.18       55.04      3.82 o 
   8   0   4        5.66        1.96      3.32 o 
   9   0   4       14.65       13.91      3.15 o 
  10   0   4        2.56        2.46      4.00 o 
   0   1   4       39.88       43.82      1.52 o 
   1   1   4      716.04      792.21      5.10 o 
   2   1   4        3.16        4.59      0.47 o 
   3   1   4       31.29       29.28      1.01 o 
   4   1   4      567.28      553.34      4.01 o 
   5   1   4      154.73      143.15      2.00 o 
   6   1   4       67.96       73.53      2.19 o 
   7   1   4       58.04       62.47      2.38 o 
   8   1   4       54.94       57.92      2.92 o 
   9   1   4        2.11        4.35      1.98 o 
  10   1   4        1.16        4.52      5.05 o 
   0   2   4      114.01      131.64      2.50 o 
   1   2   4     2095.96     2196.95     11.51 o 
   2   2   4      184.64      192.71      1.92 o 
   3   2   4      192.38      187.78      2.17 o 
   4   2   4      149.10      151.57      2.10 o 
   5   2   4       58.79       64.34      1.84 o 
   6   2   4       29.29       30.56      1.60 o 
   7   2   4      103.92      102.33      2.75 o 
   8   2   4        2.78        3.31      1.69 o 
   9   2   4        9.57        9.23      2.44 o 
  10   2   4        0.36        4.49      3.46 o 
   0   3   4      155.84      145.69      2.69 o 
   1   3   4      649.09      661.80      4.05 o 
   2   3   4       21.52       20.87      0.98 o 
   3   3   4      189.76      200.74      2.51 o 
   4   3   4       49.94       51.89      1.60 o 
   5   3   4       25.39       27.45      1.42 o 
   6   3   4       66.95       65.97      2.09 o 
   7   3   4        4.34        3.77      1.22 o 
   8   3   4       22.37       21.17      2.02 o 
   9   3   4        3.09        3.82      2.16 o 
  10   3   4        0.80       -1.06      3.61 o 
   0   4   4      123.41      114.71      2.35 o 
   1   4   4      408.52      418.06      3.14 o 
   2   4   4      240.81      248.96      2.92 o 
   3   4   4       51.18       55.08      1.58 o 
   4   4   4      186.64      177.37      2.65 o 
   5   4   4      133.30      130.71      2.51 o 
   6   4   4       40.63       42.09      1.88 o 
   7   4   4        9.77       11.08      1.41 o 
   8   4   4        7.02        7.60      1.79 o 
   9   4   4        7.61        8.23      2.55 o 
   0   5   4      295.74      289.52      3.53 o 
   1   5   4      216.38      220.74      2.28 o 
   2   5   4       87.77       82.97      1.59 o 
   3   5   4       90.15       88.75      1.97 o 
   4   5   4       47.65       45.85      1.92 o 
   5   5   4       65.55       64.65      2.08 o 
   6   5   4       48.78       47.66      2.05 o 
   7   5   4        1.05        1.10      1.30 o 
   8   5   4        3.32        3.83      1.69 o 
   9   5   4        4.21        4.84      2.57 o 
   0   6   4        0.35        2.01      0.86 o 
   1   6   4       16.55       13.48      0.87 o 
   2   6   4       33.97       39.92      1.34 o 
   3   6   4       57.25       59.54      1.83 o 
   4   6   4      176.16      175.82      2.89 o 
   5   6   4        1.46        1.34      1.04 o 
   6   6   4      111.66       96.04      2.86 o 
   7   6   4       11.22       12.47      1.68 o 
   8   6   4        3.53        1.96      1.86 o 
   9   6   4        0.96        4.34      3.92 o 
   0   7   4      185.46      179.84      3.07 o 
   1   7   4      171.46      166.31      2.39 o 
   2   7   4      110.00      102.83      2.21 o 
   3   7   4      202.04      188.59      3.10 o 
   4   7   4       85.83       86.06      2.74 o 
   5   7   4       27.57       27.43      1.86 o 
   6   7   4       55.30       61.76      2.64 o 
   7   7   4       17.11       16.72      2.02 o 
   8   7   4        5.18        5.82      2.85 o 
   0   8   4      115.79      106.07      2.68 o 
   1   8   4      167.82      162.36      2.68 o 
   2   8   4      443.08      427.66      4.67 o 
   3   8   4      191.75      192.37      3.17 o 
   4   8   4       19.12       19.16      1.56 o 
   5   8   4       54.31       54.61      2.42 o 
   6   8   4       17.45       15.71      1.82 o 
   7   8   4       20.18       15.73      2.65 o 
   8   8   4        3.28       -1.22      2.79 o 
   0   9   4        9.12       12.43      2.20 o 
   1   9   4      116.83      126.97      2.67 o 
   2   9   4       36.50       38.16      1.85 o 
   3   9   4       96.54       96.52      2.68 o 
   4   9   4        7.18        6.28      1.49 o 
   5   9   4        8.16        7.79      1.59 o 
   6   9   4       10.14        6.84      1.99 o 
   7   9   4        4.95        1.71      2.78 o 
   0  10   4      188.14      185.48      5.08 o 
   1  10   4       30.39       30.40      1.99 o 
   2  10   4       39.16       39.30      1.98 o 
   3  10   4       20.46       22.50      1.89 o 
   4  10   4       26.71       31.64      2.31 o 
   5  10   4        0.44       -0.20      1.64 o 
   6  10   4        1.33        3.63      2.66 o 
   7  10   4        0.31        1.00      2.94 o 
   0  11   4       10.87       12.00      2.72 o 
   1  11   4       13.75       14.08      1.95 o 
   2  11   4       19.43       17.60      1.79 o 
   3  11   4       29.52       29.85      2.17 o 
   4  11   4       24.92       26.92      2.54 o 
   5  11   4        1.85        3.17      2.55 o 
   6  11   4        1.42        1.17      2.84 o 
   0  12   4        6.33        3.62      2.83 o 
   1  12   4        2.81        7.34      1.99 o 
   2  12   4        0.76        1.14      1.94 o 
   3  12   4        3.12        2.73      1.74 o 
   4  12   4        0.84        4.02      2.47 o 
   5  12   4       11.69       15.55      3.62 o 
   0  13   4       11.66       11.43      5.00 o 
   1  13   4        5.24        3.58      2.99 o 
   2  13   4        2.20        0.19      2.96 o 
   3  13   4       11.31       16.15      3.55 o 
   1   0   5       14.71       16.37      0.99 o 
   2   0   5        5.50        3.74      1.04 o 
   3   0   5      147.03      148.02      2.61 o 
   4   0   5       62.19       63.47      1.88 o 
   5   0   5       18.56       20.35      1.52 o 
   6   0   5       53.31       56.01      3.62 o 
   7   0   5        0.85        3.51      2.17 o 
   8   0   5       25.13       21.08      3.38 o 
   9   0   5        1.74        1.59      2.51 o 
  10   0   5        1.09        6.07      4.13 o 
   0   1   5       51.04       43.73      1.40 o 
   1   1   5      457.25      487.56      3.51 o 
   2   1   5      596.72      584.54      4.17 o 
   3   1   5      311.39      306.35      2.81 o 
   4   1   5       40.64       41.47      1.20 o 
   5   1   5      159.31      155.25      2.39 o 
   6   1   5       78.50       77.56      2.56 o 
   7   1   5       48.64       50.82      2.78 o 
   8   1   5        0.21       -1.07      1.52 o 
   9   1   5        5.92        2.47      1.90 o 
  10   1   5       10.31       17.37      3.84 o 
   0   2   5        4.10        3.96      0.77 o 
   1   2   5     3460.90     3616.64     17.38 o 
   2   2   5      331.85      310.39      2.80 o 
   3   2   5      159.04      154.20      2.06 o 
   4   2   5       36.72       41.14      1.36 o 
   5   2   5      126.66      129.67      2.41 o 
   6   2   5       59.19       61.67      2.11 o 
   7   2   5       49.73       52.88      2.41 o 
   8   2   5        1.21       -1.09      1.59 o 
   9   2   5       19.90       22.63      2.70 o 
  10   2   5       11.39       15.30      5.69 o 
   0   3   5        0.47       -0.68      0.68 o 
   1   3   5        7.82        6.56      0.64 o 
   2   3   5      122.89      138.46      2.03 o 
   3   3   5      586.51      617.01      4.94 o 
   4   3   5       49.46       52.04      1.66 o 
   5   3   5        9.98       13.24      1.31 o 
   6   3   5       28.53       23.66      1.57 o 
   7   3   5       59.74       60.00      2.36 o 
   8   3   5        0.34        0.29      1.50 o 
   9   3   5        0.11       -1.92      2.44 o 
   0   4   5        8.02       10.28      0.97 o 
   1   4   5      619.31      642.03      4.40 o 
   2   4   5       55.26       58.59      1.60 o 
   3   4   5      203.81      189.45      2.63 o 
   4   4   5       44.42       47.20      1.71 o 
   5   4   5       41.43       42.81      1.79 o 
   6   4   5       15.72       16.35      1.47 o 
   7   4   5        9.99       13.13      1.51 o 
   8   4   5        8.44        9.74      1.82 o 
   9   4   5        2.47        4.86      2.66 o 
   0   5   5      402.18      408.06      4.44 o 
   1   5   5      234.53      219.12      2.34 o 
   2   5   5        1.97        2.16      0.79 o 
   3   5   5      201.47      180.45      2.69 o 
   4   5   5      171.40      164.93      2.76 o 
   5   5   5       47.08       40.80      1.83 o 
   6   5   5        5.11        5.99      1.29 o 
   7   5   5       14.01       12.32      1.67 o 
   8   5   5       16.47       20.61      2.10 o 
   9   5   5        5.35        7.61      2.88 o 
   0   6   5        0.12        0.40      0.81 o 
   1   6   5       96.86       99.71      1.71 o 
   2   6   5        3.83        5.56      0.97 o 
   3   6   5       10.85       11.48      1.17 o 
   4   6   5       92.87       95.17      2.39 o 
   5   6   5       31.82       32.37      1.85 o 
   6   6   5       16.00       16.67      1.68 o 
   7   6   5        9.19       10.31      1.67 o 
   8   6   5       29.21       36.97      2.64 o 
   9   6   5        0.94       -1.83      3.65 o 
   0   7   5       40.17       39.87      1.81 o 
   1   7   5      408.81      396.23      4.71 o 
   2   7   5      119.88      121.94      2.46 o 
   3   7   5       77.51       74.50      2.27 o 
   4   7   5      165.11      160.45      2.99 o 
   5   7   5      133.22      128.28      3.45 o 
   6   7   5        2.79        3.48      1.48 o 
   7   7   5        5.43        5.70      1.88 o 
   8   7   5        7.78        7.18      2.43 o 
   0   8   5      762.32      702.20     12.83 o 
   1   8   5      177.72      175.76      3.27 o 
   2   8   5      134.54      136.68      3.18 o 
   3   8   5       15.34       13.70      1.42 o 
   4   8   5       22.60       24.77      1.72 o 
   5   8   5        7.29        9.36      1.57 o 
   6   8   5       10.97        8.78      2.09 o 
   7   8   5        8.03        8.36      2.39 o 
   8   8   5        0.24       -0.77      2.77 o 
   0   9   5       54.25       51.18      3.18 o 
   1   9   5      126.31      124.58      2.72 o 
   2   9   5        4.49        4.16      1.27 o 
   3   9   5       11.45       11.08      1.74 o 
   4   9   5       63.00       62.10      2.57 o 
   5   9   5       22.37       19.95      1.90 o 
   6   9   5        2.45        3.84      1.72 o 
   7   9   5        2.61        2.84      2.91 o 
   0  10   5        0.11       -0.71      2.27 o 
   1  10   5        9.05        9.96      1.70 o 
   2  10   5       12.16       14.34      1.51 o 
   3  10   5       15.73       15.26      1.71 o 
   4  10   5        1.77        2.61      1.56 o 
   5  10   5        6.54        6.62      1.68 o 
   6  10   5        1.60        1.98      2.29 o 
   0  11   5        0.26        1.84      2.37 o 
   1  11   5        3.80        5.12      1.80 o 
   2  11   5        0.22        0.61      1.54 o 
   3  11   5       51.75       57.27      2.66 o 
   4  11   5        0.49        1.05      1.99 o 
   5  11   5        6.40        7.79      2.60 o 
   0  12   5        3.87        8.97      2.89 o 
   1  12   5        4.12        4.99      2.07 o 
   2  12   5        0.33        2.77      2.14 o 
   3  12   5       26.28       27.76      2.86 o 
   4  12   5        0.73       -2.22      2.22 o 
   0  13   5        2.96        1.69      3.46 o 
   1  13   5        3.40       11.83      3.34 o 
   2  13   5        3.66        3.42      3.19 o 
   0   0   6       19.93       29.14      1.58 o 
   1   0   6       14.04       11.62      0.92 o 
   2   0   6        5.17        6.24      0.87 o 
   3   0   6      181.67      159.13      3.00 o 
   4   0   6        0.00        0.16      0.79 o 
   5   0   6      534.57      528.27      7.28 o 
   6   0   6       47.76       40.24      3.37 o 
   7   0   6       42.69       57.08      4.11 o 
   8   0   6       13.41        9.22      2.85 o 
   9   0   6       14.06        8.28      3.09 o 
   0   1   6      174.76      174.62      3.82 o 
   1   1   6       36.94       37.42      0.95 o 
   2   1   6       39.59       39.32      1.13 o 
   3   1   6      311.72      312.96      2.87 o 
   4   1   6       67.53       63.04      1.48 o 
   5   1   6       49.30       49.25      2.22 o 
   6   1   6       54.46       59.08      2.79 o 
   7   1   6       39.62       36.60      2.49 o 
   8   1   6       21.88       25.94      2.42 o 
   9   1   6        5.99        7.56      2.24 o 
   0   2   6      782.99      791.43      8.86 o 
   1   2   6     1060.07     1121.15      6.52 o 
   2   2   6      611.41      648.55      4.98 o 
   3   2   6       35.79       38.68      1.56 o 
   4   2   6      118.92      114.01      2.17 o 
   5   2   6       82.80       88.92      2.28 o 
   6   2   6       90.54       96.27      2.60 o 
   7   2   6       50.49       46.64      2.65 o 
   8   2   6       15.26       14.60      2.12 o 
   9   2   6        4.52        3.48      2.30 o 
   0   3   6     1583.88     1681.71     12.23 o 
   1   3   6      893.10      951.44      5.84 o 
   2   3   6      232.23      236.92      2.86 o 
   3   3   6      126.27      105.39      2.04 o 
   4   3   6       14.17       15.81      1.25 o 
   5   3   6       55.23       56.04      1.99 o 
   6   3   6       30.09       35.19      1.89 o 
   7   3   6        5.36        3.85      1.44 o 
   8   3   6       19.17       26.46      2.53 o 
   9   3   6       14.79       18.52      3.53 o 
   0   4   6      274.10      263.73      3.45 o 
   1   4   6      446.79      433.44      3.43 o 
   2   4   6      345.08      334.02      3.49 o 
   3   4   6       25.26       29.01      1.38 o 
   4   4   6        4.30        5.08      1.01 o 
   5   4   6       15.88       16.73      1.41 o 
   6   4   6       59.25       63.15      2.25 o 
   7   4   6        4.20        4.97      1.39 o 
   8   4   6       22.67       26.30      2.36 o 
   9   4   6        4.43        7.95      3.25 o 
   0   5   6        0.84        2.25      0.79 o 
   1   5   6       14.13       12.98      0.88 o 
   2   5   6       74.13       74.41      1.95 o 
   3   5   6       42.85       40.62      1.65 o 
   4   5   6        4.50        6.02      1.08 o 
   5   5   6        8.49        8.06      1.30 o 
   6   5   6       46.74       47.42      2.10 o 
   7   5   6       13.87       13.46      1.63 o 
   8   5   6       10.64       13.60      2.34 o 
   9   5   6        2.28        0.05      2.94 o 
   0   6   6      287.54      279.29      3.83 o 
   1   6   6      112.18      113.04      2.01 o 
   2   6   6       28.12       30.22      1.54 o 
   3   6   6      135.43      134.19      2.77 o 
   4   6   6       10.59       13.23      1.36 o 
   5   6   6       46.26       49.73      2.09 o 
   6   6   6        5.34        6.92      1.42 o 
   7   6   6       22.25       24.63      2.43 o 
   8   6   6        3.58        3.78      1.95 o 
   0   7   6       27.02       24.83      1.95 o 
   1   7   6      494.49      467.87      4.68 o 
   2   7   6      217.68      201.25      3.29 o 
   3   7   6      172.52      171.03      3.09 o 
   4   7   6       16.10       15.50      1.55 o 
   5   7   6        4.19        4.71      1.29 o 
   6   7   6        6.03        5.32      1.57 o 
   7   7   6        6.09        3.32      1.85 o 
   8   7   6        4.44        5.40      2.50 o 
   0   8   6      118.98      113.17      4.28 o 
   1   8   6      122.34      119.62      2.59 o 
   2   8   6      221.27      203.81      3.27 o 
   3   8   6      149.72      145.37      2.97 o 
   4   8   6       11.76       14.97      1.60 o 
   5   8   6       18.96       19.20      1.76 o 
   6   8   6        9.00        8.90      1.74 o 
   7   8   6        3.55        3.71      2.00 o 
   0   9   6        0.36        3.88      2.18 o 
   1   9   6       73.88       74.20      2.78 o 
   2   9   6       22.53       27.07      1.78 o 
   3   9   6       22.30       24.27      1.74 o 
   4   9   6        0.03       -1.24      1.24 o 
   5   9   6        0.30        0.41      1.50 o 
   6   9   6        3.51        3.39      2.37 o 
   7   9   6        5.06        5.58      2.52 o 
   0  10   6        9.90        8.78      2.46 o 
   1  10   6       10.81        6.56      1.69 o 
   2  10   6        8.80       10.34      1.77 o 
   3  10   6        1.70        0.51      1.32 o 
   4  10   6       18.22       18.96      2.00 o 
   5  10   6       11.01       12.56      2.12 o 
   6  10   6       12.86       10.17      3.89 o 
   0  11   6        3.16        8.16      3.34 o 
   1  11   6        2.43        3.76      1.78 o 
   2  11   6        7.31       11.83      1.97 o 
   3  11   6       19.62       25.27      2.34 o 
   4  11   6        4.64        6.24      2.57 o 
   5  11   6       12.31       15.24      2.85 o 
   0  12   6        9.37        9.43      3.65 o 
   1  12   6       15.40       18.41      2.97 o 
   2  12   6        2.14        4.46      2.79 o 
   3  12   6        2.78       -2.71      2.71 o 
   4  12   6        0.96        2.88      3.12 o 
   0  13   6        7.67       18.64      5.23 o 
   1  13   6       10.31       19.82      3.64 o 
   2  13   6       15.48       24.72      4.84 o 
   1   0   7      114.43      110.82      2.01 o 
   2   0   7      179.34      175.26      2.89 o 
   3   0   7      106.58      105.81      2.27 o 
   4   0   7       26.66       34.21      1.98 o 
   5   0   7       74.63       72.84      3.86 o 
   6   0   7       27.55       27.15      3.27 o 
   7   0   7        7.40        4.74      2.94 o 
   8   0   7        6.09        6.45      2.66 o 
   9   0   7        3.51        0.85      4.84 o 
   0   1   7      243.34      254.41      3.10 o 
   1   1   7      313.24      307.98      2.67 o 
   2   1   7      211.91      203.32      2.24 o 
   3   1   7      164.07      157.94      2.01 o 
   4   1   7       76.09       83.24      1.93 o 
   5   1   7      130.78      128.33      3.01 o 
   6   1   7       44.51       43.92      2.54 o 
   7   1   7       13.65       13.48      2.05 o 
   8   1   7       16.65       21.78      2.35 o 
   9   1   7        2.99        0.48      2.33 o 
   0   2   7        9.58       10.72      0.95 o 
   1   2   7      333.12      337.28      2.81 o 
   2   2   7      466.09      470.50      3.77 o 
   3   2   7      168.66      161.43      2.35 o 
   4   2   7       32.04       34.49      1.52 o 
   5   2   7       13.45       13.75      1.36 o 
   6   2   7       53.75       58.41      2.50 o 
   7   2   7        0.68        3.80      1.61 o 
   8   2   7       28.71       26.37      2.50 o 
   9   2   7        1.18        4.80      2.51 o 
   0   3   7        2.79        1.79      0.77 o 
   1   3   7      112.11      115.11      1.64 o 
   2   3   7       15.64       13.95      0.94 o 
   3   3   7       17.21       20.15      1.24 o 
   4   3   7       61.13       65.53      1.97 o 
   5   3   7      144.40      140.63      2.83 o 
   6   3   7       18.07       19.77      1.65 o 
   7   3   7        5.37        5.77      1.57 o 
   8   3   7        7.45        9.26      2.04 o 
   9   3   7        0.01        0.42      2.65 o 
   0   4   7        0.02        2.81      0.82 o 
   1   4   7       24.31       26.25      1.04 o 
   2   4   7      101.60      109.38      2.14 o 
   3   4   7       56.48       45.21      1.70 o 
   4   4   7        8.45        7.12      1.13 o 
   5   4   7       16.56       18.86      1.53 o 
   6   4   7       17.06       19.60      1.75 o 
   7   4   7       32.43       35.52      2.30 o 
   8   4   7       14.69       16.83      2.37 o 
   9   4   7        1.42       -0.47      4.77 o 
   0   5   7        9.66        7.43      1.08 o 
   1   5   7       27.57       34.86      1.33 o 
   2   5   7       80.82       82.77      2.05 o 
   3   5   7       76.00       79.70      2.63 o 
   4   5   7        0.59        3.12      1.09 o 
   5   5   7       10.42        9.92      1.37 o 
   6   5   7        4.12        4.56      1.37 o 
   7   5   7        0.84       -0.20      1.33 o 
   8   5   7        2.71        1.88      2.15 o 
   0   6   7       21.51       19.62      1.64 o 
   1   6   7      217.56      199.34      3.01 o 
   2   6   7       44.56       45.94      1.84 o 
   3   6   7      106.94      102.63      2.50 o 
   4   6   7       43.45       43.07      1.96 o 
   5   6   7       32.19       27.40      1.76 o 
   6   6   7        7.88        4.27      1.39 o 
   7   6   7       10.10       11.91      1.81 o 
   8   6   7        2.84        4.79      2.60 o 
   0   7   7       50.51       47.06      3.00 o 
   1   7   7      152.71      151.48      2.70 o 
   2   7   7       41.14       38.41      1.80 o 
   3   7   7      127.96      126.69      2.82 o 
   4   7   7       57.22       54.02      2.18 o 
   5   7   7       28.62       31.78      1.95 o 
   6   7   7       64.01       64.15      2.66 o 
   7   7   7        5.16        6.33      2.06 o 
   8   7   7        2.74        5.08      2.65 o 
   0   8   7      401.80      391.33      8.07 o 
   1   8   7      189.66      195.54      3.63 o 
   2   8   7       16.14       18.52      1.50 o 
   3   8   7        7.27        5.92      1.30 o 
   4   8   7       18.09       21.41      1.77 o 
   5   8   7       25.99       21.39      1.81 o 
   6   8   7        7.67        9.75      1.78 o 
   7   8   7        0.00        5.14      2.39 o 
   0   9   7       10.22       10.79      2.53 o 
   1   9   7       75.02       79.90      3.48 o 
   2   9   7        1.48        3.43      1.34 o 
   3   9   7       52.59       58.54      2.42 o 
   4   9   7        9.61       11.48      1.56 o 
   5   9   7       29.01       27.86      2.18 o 
   6   9   7       13.52       16.19      2.68 o 
   0  10   7       22.70       22.16      3.23 o 
   1  10   7       28.99       27.78      2.43 o 
   2  10   7       12.34       18.23      2.13 o 
   3  10   7       52.00       56.04      2.53 o 
   4  10   7        5.67        7.34      1.71 o 
   5  10   7        6.21        1.20      2.50 o 
   6  10   7        4.27        5.47      2.63 o 
   0  11   7        0.95        9.11      3.87 o 
   1  11   7        1.78       -0.91      1.68 o 
   2  11   7       27.26       29.95      2.95 o 
   3  11   7        8.63       10.56      2.63 o 
   4  11   7       19.94       21.94      2.83 o 
   5  11   7        0.16       -1.23      2.38 o 
   0  12   7        6.72        7.06      4.37 o 
   1  12   7        4.58        3.03      2.77 o 
   2  12   7        6.85       12.20      3.04 o 
   3  12   7        3.54        7.70      3.21 o 
   0   0   8        0.39       -0.14      0.95 o 
   1   0   8       15.81       15.04      1.08 o 
   2   0   8       40.24       43.06      1.64 o 
   3   0   8      163.77      138.61      3.37 o 
   4   0   8      189.10      184.51      4.20 o 
   5   0   8       12.46        8.11      2.14 o 
   6   0   8       46.02       46.87      4.12 o 
   7   0   8       47.57       49.34      4.17 o 
   8   0   8        1.48       -1.78      2.26 o 
   9   0   8       22.43       25.62      5.51 o 
   0   1   8       12.48       21.78      1.22 o 
   1   1   8      185.64      191.49      2.03 o 
   2   1   8       22.31       23.23      1.02 o 
   3   1   8      173.97      167.28      2.96 o 
   4   1   8       58.27       61.26      2.08 o 
   5   1   8      342.72      321.00      4.79 o 
   6   1   8       11.54        9.70      1.76 o 
   7   1   8       35.13       30.46      2.75 o 
   8   1   8       11.36       13.61      2.24 o 
   9   1   8        4.58       -2.49      2.49 o 
   0   2   8      203.16      209.88      3.20 o 
   1   2   8      134.20      126.10      1.80 o 
   2   2   8       82.34       84.40      1.70 o 
   3   2   8      151.48      152.82      2.81 o 
   4   2   8        9.86        9.96      1.19 o 
   5   2   8       17.47       20.29      1.78 o 
   6   2   8       44.56       46.36      2.93 o 
   7   2   8       53.16       53.33      3.02 o 
   8   2   8        7.42       10.43      2.32 o 
   9   2   8        0.65        2.60      2.79 o 
   0   3   8       72.66       74.61      2.00 o 
   1   3   8      166.52      186.81      3.01 o 
   2   3   8       45.06       43.44      1.45 o 
   3   3   8      132.23      125.53      2.38 o 
   4   3   8       38.42       37.90      1.71 o 
   5   3   8       38.58       42.33      2.08 o 
   6   3   8        6.09        5.20      1.53 o 
   7   3   8        2.25       -0.87      1.55 o 
   8   3   8        2.91       -0.22      2.11 o 
   9   3   8        0.34        2.55      2.93 o 
   0   4   8       26.49       32.10      1.85 o 
   1   4   8      506.63      525.06      4.42 o 
   2   4   8       72.86       73.40      2.01 o 
   3   4   8      132.93      128.59      2.54 o 
   4   4   8        2.73        2.70      1.07 o 
   5   4   8       15.53       14.45      1.49 o 
   6   4   8        9.82       10.50      1.62 o 
   7   4   8       10.33        8.94      1.78 o 
   8   4   8        5.38        7.43      2.61 o 
   0   5   8      107.86      109.84      2.97 o 
   1   5   8       10.67       14.38      1.17 o 
   2   5   8       44.67       41.43      1.69 o 
   3   5   8      182.58      180.69      3.60 o 
   4   5   8       10.08        9.39      1.28 o 
   5   5   8      106.84       95.31      2.80 o 
   6   5   8       22.41       21.68      1.82 o 
   7   5   8        1.59        3.79      1.70 o 
   8   5   8        3.13        8.32      2.70 o 
   0   6   8       21.22       20.04      2.21 o 
   1   6   8       74.27       72.82      2.12 o 
   2   6   8      112.62      111.34      2.51 o 
   3   6   8       13.19       13.89      1.39 o 
   4   6   8       27.12       31.64      1.82 o 
   5   6   8       21.64       19.56      1.71 o 
   6   6   8        4.14        2.25      1.41 o 
   7   6   8        8.22        5.89      1.83 o 
   8   6   8        5.93       11.38      3.03 o 
   0   7   8        0.04        0.86      1.86 o 
   1   7   8       38.21       36.71      1.85 o 
   2   7   8       81.98       81.17      2.45 o 
   3   7   8        9.20        8.52      1.33 o 
   4   7   8        7.65        5.53      1.33 o 
   5   7   8       19.17       19.19      1.76 o 
   6   7   8       38.86       43.11      2.50 o 
   7   7   8        5.67        6.42      2.37 o 
   0   8   8       52.65       61.64      4.40 o 
   1   8   8      306.82      278.05      5.12 o 
   2   8   8       11.98       11.40      1.50 o 
   3   8   8        8.19       11.78      1.47 o 
   4   8   8        7.69        7.29      1.57 o 
   5   8   8        0.52        0.02      1.38 o 
   6   8   8        1.31        1.36      1.98 o 
   7   8   8        1.80       -0.94      2.43 o 
   0   9   8       18.67       10.90      2.73 o 
   1   9   8       39.77       37.32      2.67 o 
   2   9   8       16.76       22.19      2.21 o 
   3   9   8       35.44       36.54      2.14 o 
   4   9   8        0.78        0.95      1.36 o 
   5   9   8       11.26       11.24      2.04 o 
   6   9   8       23.89       29.30      3.34 o 
   0  10   8       59.66       60.79      6.27 o 
   1  10   8       49.50       48.50      3.02 o 
   2  10   8       10.15       10.37      2.14 o 
   3  10   8        1.97        4.80      1.75 o 
   4  10   8        9.78       10.55      2.07 o 
   5  10   8        7.32        8.46      2.63 o 
   0  11   8        0.39        3.04      3.50 o 
   1  11   8       13.98       13.55      2.85 o 
   2  11   8       12.38       12.11      2.81 o 
   3  11   8       25.00       26.50      3.41 o 
   4  11   8        0.08        0.84      2.58 o 
   0  12   8        2.02       -1.71      3.86 o 
   1  12   8        6.53        8.08      3.41 o 
   2  12   8        0.06        2.12      3.37 o 
   1   0   9        7.53        8.67      1.13 o 
   2   0   9      824.39      812.35      8.34 o 
   3   0   9       16.16       18.37      1.86 o 
   4   0   9        1.03        0.96      1.59 o 
   5   0   9      205.00      191.54      5.77 o 
   6   0   9        4.95        8.55      2.65 o 
   7   0   9       16.27       16.68      3.14 o 
   8   0   9        2.31        6.64      3.72 o 
   0   1   9      257.69      275.16      3.63 o 
   1   1   9      195.44      188.37      2.14 o 
   2   1   9       84.79       85.20      1.81 o 
   3   1   9       87.69       83.40      2.14 o 
   4   1   9       35.61       32.33      1.92 o 
   5   1   9      182.38      178.57      4.17 o 
   6   1   9       32.88       31.87      2.37 o 
   7   1   9       48.27       51.03      3.17 o 
   8   1   9        2.41        7.04      2.81 o 
   0   2   9       36.82       39.06      1.92 o 
   1   2   9      194.25      184.42      2.30 o 
   2   2   9       93.14       83.19      2.12 o 
   3   2   9       17.18       17.59      1.34 o 
   4   2   9       21.95       21.60      1.62 o 
   5   2   9       46.28       45.91      2.36 o 
   6   2   9        5.66        4.04      1.63 o 
   7   2   9        4.00        4.16      1.82 o 
   8   2   9        1.60        0.56      2.75 o 
   0   3   9        3.15        1.70      0.95 o 
   1   3   9      211.66      206.96      2.61 o 
   2   3   9       61.00       53.64      1.77 o 
   3   3   9       35.45       35.86      1.68 o 
   4   3   9       72.08       73.37      2.36 o 
   5   3   9        8.12        7.61      1.57 o 
   6   3   9       30.70       35.67      2.33 o 
   7   3   9       26.91       32.98      3.30 o 
   8   3   9        1.08       -2.86      2.96 o 
   0   4   9        0.00        0.57      1.09 o 
   1   4   9      223.03      221.66      2.96 o 
   2   4   9        0.15       -0.85      0.85 o 
   3   4   9       45.19       42.85      1.87 o 
   4   4   9        4.73        4.18      1.18 o 
   5   4   9       29.47       26.85      1.83 o 
   6   4   9       39.33       46.89      2.58 o 
   7   4   9        4.45        4.28      1.90 o 
   8   4   9        4.28        3.46      2.69 o 
   0   5   9       12.16       10.88      1.60 o 
   1   5   9       69.23       64.00      2.10 o 
   2   5   9      149.27      148.65      2.80 o 
   3   5   9       47.50       39.60      1.86 o 
   4   5   9      177.88      159.39      3.38 o 
   5   5   9       29.18       31.83      2.04 o 
   6   5   9       11.80       10.08      1.73 o 
   7   5   9        4.89        5.51      2.14 o 
   8   5   9        1.47       -1.33      3.10 o 
   0   6   9       20.87       24.91      2.99 o 
   1   6   9       43.51       43.45      1.98 o 
   2   6   9       27.94       27.40      1.62 o 
   3   6   9       46.02       46.28      2.03 o 
   4   6   9        6.46        7.65      1.38 o 
   5   6   9       51.45       49.82      2.30 o 
   6   6   9       11.93       12.44      1.82 o 
   7   6   9        3.29        6.49      2.30 o 
   0   7   9       40.53       39.38      3.99 o 
   1   7   9       17.59       16.83      1.96 o 
   2   7   9       21.48       19.46      1.62 o 
   3   7   9       41.98       37.80      1.99 o 
   4   7   9       15.35       16.42      1.68 o 
   5   7   9       29.96       31.18      2.07 o 
   6   7   9        7.51        8.89      1.93 o 
   7   7   9       12.55        9.53      2.80 o 
   0   8   9        9.32       11.54      2.74 o 
   1   8   9       77.32       75.65      4.09 o 
   2   8   9       17.37       18.02      1.80 o 
   3   8   9        0.93        2.65      1.33 o 
   4   8   9        5.28        5.06      1.47 o 
   5   8   9        9.40        9.90      1.75 o 
   6   8   9        0.44        1.80      2.19 o 
   0   9   9        5.83        8.26      2.55 o 
   1   9   9       27.45       31.52      2.42 o 
   2   9   9       19.70       23.56      2.54 o 
   3   9   9       19.79       21.43      2.48 o 
   4   9   9       20.05       26.83      2.18 o 
   5   9   9        5.22        5.38      2.11 o 
   0  10   9        0.05        1.85      2.47 o 
   1  10   9       27.75       31.37      2.90 o 
   2  10   9        1.85        4.88      2.30 o 
   3  10   9        6.75        9.99      2.51 o 
   4  10   9        5.50        5.46      2.13 o 
   5  10   9        8.88       17.54      5.29 o 
   0  11   9        2.65        4.56      4.41 o 
   1  11   9        2.44        5.58      2.83 o 
   2  11   9        0.31       -2.28      2.55 o 
   3  11   9        2.94        7.18      3.32 o 
   0  12   9        4.92        0.79      4.14 o 
   0   0  10        8.65        8.73      1.77 o 
   1   0  10      184.54      177.52      3.06 o 
   2   0  10       36.83       37.82      2.66 o 
   3   0  10      304.29      287.80      7.80 o 
   4   0  10      309.03      299.91      7.02 o 
   5   0  10       38.93       36.44      3.78 o 
   6   0  10        4.72        2.64      2.43 o 
   7   0  10        1.85        0.99      2.48 o 
   8   0  10        7.05       14.34      5.14 o 
   0   1  10       49.20       52.05      1.93 o 
   1   1  10       15.81       13.76      1.11 o 
   2   1  10       26.47       31.32      1.70 o 
   3   1  10      154.92      147.45      3.25 o 
   4   1  10        5.26        4.16      1.34 o 
   5   1  10       54.96       54.05      2.92 o 
   6   1  10       32.05       30.27      2.50 o 
   7   1  10        2.19        4.37      1.88 o 
   8   1  10        2.97        2.66      2.66 o 
   0   2  10       23.72       22.90      1.52 o 
   1   2  10       46.59       45.96      1.54 o 
   2   2  10        5.57        6.16      1.00 o 
   3   2  10       94.24       98.40      2.60 o 
   4   2  10       50.81       53.09      2.37 o 
   5   2  10        5.73        5.80      1.56 o 
   6   2  10       24.12       20.42      2.24 o 
   7   2  10        8.56        3.80      3.55 o 
   8   2  10        2.04        1.58      2.85 o 
   0   3  10        0.22        0.05      1.08 o 
   1   3  10       47.37       46.86      1.84 o 
   2   3  10       87.92       88.37      2.28 o 
   3   3  10        0.57       -0.48      0.96 o 
   4   3  10       47.92       50.86      2.27 o 
   5   3  10       28.08       27.47      2.14 o 
   6   3  10        0.50       -1.51      1.51 o 
   7   3  10        4.34        3.46      2.47 o 
   8   3  10        6.83        8.17      3.13 o 
   0   4  10      313.33      316.87      5.87 o 
   1   4  10       36.21       36.49      1.72 o 
   2   4  10        3.64        3.11      1.04 o 
   3   4  10       10.85        8.19      1.32 o 
   4   4  10        1.97        2.11      1.22 o 
   5   4  10       12.90        9.20      1.68 o 
   6   4  10       15.65       13.99      1.92 o 
   7   4  10        2.71        1.17      3.26 o 
   8   4  10        2.98        4.73      3.41 o 
   0   5  10       17.02       20.35      2.51 o 
   1   5  10        4.22        4.41      1.16 o 
   2   5  10       52.63       47.01      1.98 o 
   3   5  10       92.57       85.04      2.49 o 
   4   5  10       10.06       10.31      1.47 o 
   5   5  10       11.61       13.02      1.65 o 
   6   5  10       28.92       32.74      2.69 o 
   7   5  10       10.53       13.79      2.91 o 
   0   6  10       85.95       96.38      5.99 o 
   1   6  10       93.98       86.51      2.74 o 
   2   6  10       34.41       35.43      1.91 o 
   3   6  10       92.92       89.99      2.64 o 
   4   6  10        0.46        0.21      1.25 o 
   5   6  10       18.38       17.24      1.78 o 
   6   6  10        0.39        0.08      1.82 o 
   7   6  10        1.36        3.09      2.50 o 
   0   7  10       17.62       15.04      2.85 o 
   1   7  10       12.73       13.26      2.31 o 
   2   7  10       21.65       21.09      1.84 o 
   3   7  10       24.07       22.96      1.82 o 
   4   7  10        3.43        5.30      1.45 o 
   5   7  10        1.19        3.85      1.61 o 
   6   7  10        1.69        3.97      2.13 o 
   0   8  10       43.39       50.13      4.07 o 
   1   8  10        7.01        6.17      1.78 o 
   2   8  10        1.06        3.05      1.69 o 
   3   8  10       23.24       20.38      1.88 o 
   4   8  10        5.50        6.23      1.70 o 
   5   8  10        1.99       -0.70      1.81 o 
   6   8  10        6.96        3.43      2.50 o 
   0   9  10       15.57       26.93      3.43 o 
   1   9  10        2.13        1.80      1.70 o 
   2   9  10       64.62       67.97      3.47 o 
   3   9  10        5.81        7.62      2.25 o 
   4   9  10       10.14       10.39      2.26 o 
   5   9  10        8.19       12.03      2.60 o 
   0  10  10        2.61        3.84      4.05 o 
   1  10  10       11.50        6.47      3.36 o 
   2  10  10        1.08        2.33      2.64 o 
   3  10  10        5.43       14.19      3.23 o 
   4  10  10        4.19        6.00      2.47 o 
   0  11  10        0.18       -0.03      3.93 o 
   1  11  10       13.33       14.59      3.79 o 
   2  11  10        3.59       -0.94      3.01 o 
   1   0  11       75.05       82.67      2.75 o 
   2   0  11      112.87      115.46      4.00 o 
   3   0  11      725.46      678.64     12.98 o 
   4   0  11        9.48        9.07      2.41 o 
   5   0  11       14.18       16.04      3.13 o 
   6   0  11       23.57       24.26      3.72 o 
   7   0  11       21.71       24.91      6.84 o 
   8   0  11        0.81       -0.49      3.87 o 
   0   1  11       21.83       23.57      1.71 o 
   1   1  11      208.01      213.81      2.83 o 
   2   1  11      107.96      101.31      2.52 o 
   3   1  11       62.33       68.32      2.57 o 
   4   1  11        3.60        4.47      1.47 o 
   5   1  11       22.93       24.58      2.36 o 
   6   1  11       16.38       16.39      2.22 o 
   7   1  11        7.71       12.61      3.68 o 
   8   1  11        0.42       -2.53      2.53 o 
   0   2  11      185.52      174.78      3.87 o 
   1   2  11       27.68       27.48      1.40 o 
   2   2  11       24.66       30.99      1.63 o 
   3   2  11       41.75       39.14      2.21 o 
   4   2  11      108.08      107.32      3.29 o 
   5   2  11        8.25        7.51      1.76 o 
   6   2  11        0.28        0.78      1.71 o 
   7   2  11        2.94        0.09      2.41 o 
   0   3  11       63.27       61.05      2.89 o 
   1   3  11       18.87       16.54      1.30 o 
   2   3  11        0.83        1.22      0.97 o 
   3   3  11      110.04      100.07      2.72 o 
   4   3  11       35.76       33.42      2.18 o 
   5   3  11       50.69       46.76      2.65 o 
   6   3  11       13.67       12.32      2.12 o 
   7   3  11        2.99        5.51      2.70 o 
   0   4  11       21.23       19.09      2.32 o 
   1   4  11       42.91       39.91      2.08 o 
   2   4  11       29.63       34.55      1.76 o 
   3   4  11       23.83       23.48      1.75 o 
   4   4  11       28.84       27.19      1.99 o 
   5   4  11        2.00        0.97      1.48 o 
   6   4  11        1.04        0.07      1.79 o 
   7   4  11        8.19        5.83      2.93 o 
   0   5  11        0.20        0.88      1.91 o 
   1   5  11       10.96       11.13      1.55 o 
   2   5  11       88.69       88.40      2.73 o 
   3   5  11       12.12       10.93      1.46 o 
   4   5  11       50.23       43.20      2.26 o 
   5   5  11       17.99       17.81      2.07 o 
   6   5  11        3.92        4.16      2.24 o 
   7   5  11        0.07       -2.47      2.47 o 
   0   6  11        0.17        0.14      2.15 o 
   1   6  11       44.24       43.27      2.51 o 
   2   6  11       37.93       35.02      2.17 o 
   3   6  11       54.09       50.59      2.36 o 
   4   6  11        8.33        8.99      1.57 o 
   5   6  11        4.12        1.01      1.61 o 
   6   6  11        5.22        3.57      2.48 o 
   0   7  11       38.81       41.90      3.91 o 
   1   7  11       19.22       21.42      2.20 o 
   2   7  11        1.06        1.00      1.55 o 
   3   7  11       10.24        8.06      1.55 o 
   4   7  11        7.00        8.96      1.70 o 
   5   7  11        2.48        3.64      2.05 o 
   6   7  11        0.43        0.08      2.27 o 
   0   8  11        5.49        5.46      2.46 o 
   1   8  11       37.19       36.65      3.13 o 
   2   8  11       14.02       15.69      2.19 o 
   3   8  11        0.18        2.21      1.90 o 
   4   8  11        0.20        2.76      1.86 o 
   5   8  11        2.96        1.81      2.25 o 
   0   9  11       31.49       27.40      5.96 o 
   1   9  11        8.73        2.58      2.45 o 
   2   9  11        9.55        5.94      2.63 o 
   3   9  11       10.15       11.21      3.02 o 
   4   9  11       14.50       14.96      2.69 o 
   0  10  11        6.64        4.95      4.44 o 
   1  10  11        6.70        0.61      3.25 o 
   2  10  11       21.68       31.59      3.86 o 
   3  10  11       11.43        9.67      3.20 o 
   0   0  12      181.87      175.96      4.81 o 
   1   0  12      503.54      491.93      7.36 o 
   2   0  12       55.12       58.12      3.30 o 
   3   0  12       19.94       17.08      2.62 o 
   4   0  12        3.94        4.12      2.18 o 
   5   0  12        0.80        1.68      2.27 o 
   6   0  12        0.02        4.42      3.91 o 
   7   0  12        8.79        9.29      4.23 o 
   0   1  12        0.04        0.78      1.42 o 
   1   1  12      123.75      133.44      2.62 o 
   2   1  12       41.28       45.42      2.20 o 
   3   1  12        9.13       11.95      1.59 o 
   4   1  12       43.09       42.04      2.97 o 
   5   1  12       28.09       30.62      2.81 o 
   6   1  12        5.13        5.46      2.51 o 
   7   1  12        8.80       11.93      3.92 o 
   0   2  12      101.12      102.01      3.65 o 
   1   2  12       25.17       26.06      1.51 o 
   2   2  12       59.28       57.77      2.39 o 
   3   2  12       12.80       14.08      1.82 o 
   4   2  12        1.14        0.66      1.46 o 
   5   2  12        2.73        2.86      1.69 o 
   6   2  12        2.33        4.83      2.59 o 
   7   2  12        9.80       15.70      3.37 o 
   0   3  12      118.41      132.21      4.38 o 
   1   3  12       10.72       11.52      1.48 o 
   2   3  12       49.75       44.18      1.99 o 
   3   3  12       23.00       18.13      1.82 o 
   4   3  12       23.95       25.49      2.21 o 
   5   3  12        7.38        4.99      1.76 o 
   6   3  12       16.30       15.11      3.58 o 
   7   3  12        6.66        5.20      3.02 o 
   0   4  12       19.29       14.67      2.73 o 
   1   4  12       47.86       51.59      2.38 o 
   2   4  12       11.64        7.91      1.36 o 
   3   4  12       10.74        9.99      1.52 o 
   4   4  12       37.18       37.56      2.51 o 
   5   4  12        4.09        4.34      1.80 o 
   6   4  12        1.77        2.40      2.50 o 
   0   5  12       12.28       15.58      2.63 o 
   1   5  12       12.98       14.77      2.01 o 
   2   5  12        2.68        6.15      1.51 o 
   3   5  12       40.14       41.57      2.52 o 
   4   5  12        5.76        5.41      1.69 o 
   5   5  12        0.35        2.42      1.93 o 
   6   5  12       18.92       18.79      3.09 o 
   0   6  12        2.01        4.31      2.42 o 
   1   6  12      107.57       99.39      4.88 o 
   2   6  12       79.79       79.15      3.10 o 
   3   6  12        2.80        3.44      1.44 o 
   4   6  12        3.33        5.86      1.79 o 
   5   6  12        1.25       -1.26      2.13 o 
   6   6  12        0.13       -3.50      3.50 o 
   0   7  12        0.25        2.91      2.41 o 
   1   7  12        1.05        0.33      1.62 o 
   2   7  12       39.77       35.29      2.57 o 
   3   7  12        5.32        7.78      1.99 o 
   4   7  12        8.32        7.59      2.03 o 
   5   7  12        5.11        4.93      2.38 o 
   0   8  12       13.14       16.84      5.16 o 
   1   8  12        0.92        5.37      2.20 o 
   2   8  12       10.55       18.23      3.20 o 
   3   8  12       15.02       12.50      2.94 o 
   4   8  12        7.08        5.24      2.56 o 
   0   9  12       12.17       17.24      5.73 o 
   1   9  12        6.41        3.86      2.67 o 
   2   9  12        7.49       11.42      3.13 o 
   3   9  12        0.80        1.32      2.67 o 
   0  10  12        1.53       -1.01      7.17 o 
   1   0  13       85.63       87.73      3.87 o 
   2   0  13       44.92       47.70      3.34 o 
   3   0  13       66.71       66.00      4.59 o 
   4   0  13        0.44       -1.95      1.95 o 
   5   0  13        0.28       -1.33      2.62 o 
   6   0  13       20.25       21.10      5.62 o 
   0   1  13       92.28       96.35      3.71 o 
   1   1  13       37.99       37.60      2.05 o 
   2   1  13       44.56       45.67      2.29 o 
   3   1  13       42.42       44.04      2.47 o 
   4   1  13       23.45       24.64      2.28 o 
   5   1  13        1.04        3.69      2.10 o 
   6   1  13       13.96       15.30      3.09 o 
   0   2  13       15.54       18.61      2.25 o 
   1   2  13        1.67        2.55      1.43 o 
   2   2  13       49.19       42.04      2.33 o 
   3   2  13        3.51        5.00      1.60 o 
   4   2  13       25.34       25.90      2.29 o 
   5   2  13        0.55        1.45      2.11 o 
   6   2  13        2.32        3.32      2.65 o 
   0   3  13        1.24        4.49      1.81 o 
   1   3  13        0.00        1.29      1.23 o 
   2   3  13       14.95       12.50      1.86 o 
   3   3  13        9.38        7.45      1.71 o 
   4   3  13       59.54       62.92      3.76 o 
   5   3  13        1.20       -1.15      2.06 o 
   6   3  13        4.24        0.99      2.59 o 
   0   4  13       33.63       42.34      3.54 o 
   1   4  13       28.87       30.14      2.11 o 
   2   4  13        5.34        5.92      1.61 o 
   3   4  13        9.08       10.09      1.80 o 
   4   4  13       14.88       18.89      2.18 o 
   5   4  13       15.23       14.79      2.97 o 
   6   4  13        5.76        8.05      3.02 o 
   0   5  13       21.41       20.29      3.14 o 
   1   5  13       13.69       18.06      2.25 o 
   2   5  13       13.75       14.84      2.13 o 
   3   5  13        9.03       10.63      1.76 o 
   4   5  13       45.29       51.21      3.33 o 
   5   5  13        3.08        3.17      2.31 o 
   0   6  13       12.93       17.01      4.06 o 
   1   6  13       34.98       38.90      2.68 o 
   2   6  13       24.07       25.44      2.50 o 
   3   6  13       17.58       16.92      2.53 o 
   4   6  13       21.62       21.48      3.27 o 
   5   6  13        1.86        3.71      2.54 o 
   0   7  13       15.03       17.94      3.75 o 
   1   7  13        2.96        6.75      2.51 o 
   2   7  13        0.71        3.07      2.19 o 
   3   7  13       31.20       31.81      3.18 o 
   4   7  13       17.18       16.99      4.65 o 
   0   8  13        9.71        8.72      4.36 o 
   1   8  13        0.38        3.58      2.63 o 
   2   8  13        8.85        7.98      3.16 o 
   3   8  13        9.05       15.30      3.26 o 
   0   9  13       12.66        6.98      5.17 o 
   1   9  13        4.29        5.16      3.15 o 
   0   0  14        8.39        8.34      4.06 o 
   1   0  14       26.79       27.55      3.18 o 
   2   0  14        2.10       -0.70      1.98 o 
   3   0  14       10.64       10.18      2.66 o 
   4   0  14       16.88       17.96      3.42 o 
   5   0  14       31.27       24.90      5.18 o 
   0   1  14      117.12      124.05      6.30 o 
   1   1  14       44.83       46.71      2.80 o 
   2   1  14       10.40       12.81      1.79 o 
   3   1  14       21.47       19.55      2.47 o 
   4   1  14       18.56       23.78      2.61 o 
   5   1  14        9.46       10.33      3.16 o 
   0   2  14      102.93       95.81      4.88 o 
   1   2  14        8.91       11.42      1.91 o 
   2   2  14       14.97       12.48      2.03 o 
   3   2  14       44.30       46.72      2.92 o 
   4   2  14        6.32        6.88      2.23 o 
   5   2  14       12.15       16.92      3.27 o 
   0   3  14       15.52       17.99      4.86 o 
   1   3  14        9.99        9.92      1.84 o 
   2   3  14       37.45       34.53      2.73 o 
   3   3  14        1.89        5.81      2.01 o 
   4   3  14       27.30       30.84      3.38 o 
   5   3  14        4.58        7.99      2.86 o 
   0   4  14      101.82       92.88      4.88 o 
   1   4  14       26.30       30.53      2.48 o 
   2   4  14        1.86        2.96      1.76 o 
   3   4  14       14.50       18.06      2.75 o 
   4   4  14       10.29       10.59      2.60 o 
   5   4  14        0.37        2.28      2.61 o 
   0   5  14       25.25       25.03      3.32 o 
   1   5  14        1.11        1.90      1.69 o 
   2   5  14        3.33        7.57      2.03 o 
   3   5  14        8.25       11.23      2.72 o 
   4   5  14       11.65        7.43      3.51 o 
   0   6  14       44.97       51.71      5.17 o 
   1   6  14        0.41        3.45      2.09 o 
   2   6  14        2.48        4.57      2.41 o 
   3   6  14        0.64       -1.14      2.38 o 
   4   6  14       15.01       18.37      8.02 o 
   0   7  14        8.35       18.83      4.61 o 
   1   7  14       11.55        8.57      2.97 o 
   2   7  14        0.75        2.00      2.70 o 
   0   8  14        1.55       -0.33      4.53 o 
   1   0  15       13.62       16.58      3.85 o 
   2   0  15        3.08        9.99      3.46 o 
   3   0  15        7.48        8.79      3.05 o 
   4   0  15        5.59        7.32      4.04 o 
   0   1  15        0.71       11.47      6.08 o 
   1   1  15        3.43        3.19      2.28 o 
   2   1  15       30.13       32.40      3.02 o 
   3   1  15        7.02        3.20      2.08 o 
   4   1  15       17.42       18.84      4.85 o 
   0   2  15       33.87       29.73     13.30 o 
   1   2  15       13.36       19.14      2.50 o 
   2   2  15        8.84        9.78      2.19 o 
   3   2  15       12.55       11.31      3.00 o 
   4   2  15        5.62        8.68      2.87 o 
   0   3  15       16.32       20.67      4.35 o 
   1   3  15       11.70       14.18      2.49 o 
   2   3  15        3.48        5.08      2.07 o 
   3   3  15       14.48       20.26      5.64 o 
   4   3  15        0.09        2.59      2.61 o 
   0   4  15        3.78        3.67      2.87 o 
   1   4  15        3.27        4.56      2.38 o 
   2   4  15        6.38       12.59      3.07 o 
   3   4  15        1.80        3.96      2.71 o 
   0   5  15        0.91        5.54      2.93 o 
   1   5  15       15.03       16.32      2.85 o 
   2   5  15       10.30       12.00      4.59 o 
   3   5  15        8.84        3.34      2.93 o 
   0   6  15        7.71       10.05      3.98 o 
   1   6  15        0.51        4.64      2.69 o 
   2   6  15        0.00       -2.72      2.72 o 
   0   0  16        9.67        8.12      4.71 o 
   1   0  16       19.83       17.12      7.70 o 
   2   0  16        3.32        3.46      6.01 o 
   3   0  16        1.12        1.03      3.45 o 
   0   1  16       47.83       48.19      7.07 o 
   1   1  16        3.34        3.11      4.10 o 
   2   1  16        5.95       10.12      3.39 o 
   3   1  16        0.19       -0.31      2.56 o 
   0   2  16       29.65       42.09      9.84 o 
   1   2  16        5.17        6.28      3.86 o 
   2   2  16        7.08        7.80      3.08 o 
   3   2  16       38.90       41.25      5.64 o 
   0   3  16       33.32       15.26      7.01 o 
   1   3  16        6.47        7.67      3.30 o 
   2   3  16        2.96        5.62      2.91 o 
   0   4  16        6.98       12.77      5.65 o 
   1   4  16       13.06       14.56      4.00 o 
                                                 
